# Supplementary material for: Differential Habitat Use or Intraguild Interactions: What Structures a Carnivore Community?
Source: PLoS One. 2016 Jan 5;11(1):e0146055. doi: 10.1371/journal.pone.0146055 (PMC4711579; doi:10.1371/journal.pone.0146055)
Supplement: S1 Dataset — (XLSX) [file pone.0146055.s001.xlsx]

## Sheet: Var
Site	ncoy	stLAKE	stROAD70	stROAD30	stHOUSE	stHEIGHTM	stPROPSW	stVOLCWD	stBASNAG	stCANMEAN	stCOYIND	stwater	house500	road30500	propwet500	aspect500	ele500	strsho500	Tri500	snow500	snow*ele500	snow*tri500	natfrg500	con500	dec500	mix500	ForCov500	road70500	housee1k	road301k	propwet1k	ele1k	strsho1k	Tri1k	snow1k	snow*ele1k	snow*tri1k	natfrg1k	con1k	dec1k	mix1k	ForCov1k	road701k	house5k	road305k	propwet5k	ele5k	strsho5k	Tri5k
AVE	0	2.82079	3.78774	3.84795	3.30299	1.30776	0.105111	2.05792	0.676694	0.421604	0	114.881	0	0	0	89.5443	599.308	855.9	17.4997	239.667	143634	4194.1	1994300000	0.0734661	0.671713	0.206534	0.951713	0	0.189208	0	0	600.18	552.549	19.7246	232.7	139662	4589.91	1994300000	0.0468661	0.61323	0.293392	0.953488	0	0.363256	0	0.0735529	627.845	974.949	29.9255
BAR	2.51038	2.47696	4.00004	3.71438	3.52493	1.40898	0.0767444	1.64955	0.740363	1.21455	0.545354	153.881	0	11.1982	0.0488184	84.4369	530.59	2194.29	25.193	104.667	55535.3	2636.88	717350000	0.23425	0.330029	0.275344	0.839623	0	0	9.73522	0.0847907	553.518	1787.74	29.8749	125.273	69340.8	3742.52	717350000	0.269526	0.362925	0.262911	0.895362	0	0.392166	17.0417	0.0732141	560.994	1295.48	33.9927
BLA	3.28389	3.26268	3.00404	3.74021	3.04446	1.29149	0.00833592	1.29329	0.564271	0.811575	0.631838	176.906	0.0702487	7.82834	0.101348	66.1951	536.586	1592.82	21.8428	214.3	114990	4680.91	316790000	0.0640394	0.744796	0.152392	0.961227	1013.83	0.143773	8.77887	0.0836267	549.972	1315.74	20.0814	185.476	102007	3724.62	316790000	0.0890045	0.735267	0.141595	0.965866	743.715	0.61845	17.1402	0.184214	526.886	1308.57	16.2926
BOU	4.91567	2.97186	3.16994	3.47778	2.9742	1.36309	0.0182677	1.70197	0.477121	0.485879	0.772004	373.813	0.534751	0	0.405998	61.02	566.324	1150.34	14.102	326.636	184982	4606.22	2341550000	0.142477	0.339126	0.321121	0.802724	347.301	0.624075	0	0.390397	563.965	1361.21	11.6822	276.15	155739	3226.04	2144330000	0.243116	0.263387	0.230801	0.737305	341.658	1.03871	15.955	0.275738	575.898	1628.14	15.0844
BRA	5.20176	2.65609	3.21615	3.98343	3.56689	1.357	0.0550952	1.94488	0.845098	1.01265	0.792515	172.8	0	0	0.254315	81.0706	636.462	1248.59	22.2173	173	110108	3843.59	2831200000	0.310175	0.374563	0.191256	0.875994	211.673	0	0	0.252728	636.808	1280	25.6566	125.81	80116.9	3227.86	2831200000	0.2802	0.35556	0.231513	0.867273	181.743	0.251494	0	0.23785	616.095	1395.92	22.7324
CAT	0	2.76349	1.98725	3.46537	3.84663	1.29738	0.14423	1.69826	0.753328	1.10349	0.69897	335.524	0.386733	0	0.109352	94.8422	510.412	1698.93	19.5144	211.875	108144	4134.61	1994300000	0.274046	0.198565	0.226932	0.699544	991.39	0.477438	0	0.0759379	519.274	1951.7	21.3111	165.529	85954.8	3527.61	1994300000	0.254531	0.301478	0.202999	0.759007	564.51	0.717767	9.52235	0.134119	572.245	1434.7	28.3001
CED	5.56203	2.78745	3.91582	3.32596	3.19961	1.32753	0.110997	1.66925	0.702	1.10659	0.817038	219.422	0.283518	14.0959	0	43.6732	549.159	1010.69	11.3995	314.25	172573	3582.29	2350710000	0.49908	0.249958	0.215827	0.964865	0	0.558938	13.812	0	552.929	1188.66	13.7244	297.789	164656	4086.98	2307730000	0.444795	0.259496	0.256645	0.960937	0	0.871282	17.3981	0.0414153	589.453	1418.41	19.6317
CHA	3.91965	3.01382	1.76599	3.23396	3.15601	1.32643	0.15558	1.91754	0.801632	0.995196	0.691934	299.652	0.184325	8.27207	0.156799	55.5813	526.282	1065.28	12.4967	222	116835	2774.27	705730000	0.609807	0.0552627	0.290209	0.955279	946.358	0.833371	8.8775	0.140957	532.782	885.092	13.9794	234.524	124950	3278.5	705730000	0.557761	0.105383	0.294659	0.957804	462.219	0.556059	14.154	0.2092	551.267	1241.22	21.0203
COT	1.53555	3.03583	4.00004	3.04656	2.99339	1.39504	0.237933	1.59887	0.845098	1.24304	0.404072	181.704	0.27307	13.3557	0.166525	78.8189	484.928	1686.09	26.267	74	35884.7	1943.76	718448000	0.462136	0.262516	0.201838	0.926489	0	0.142757	12.5239	0.154559	494.819	1275.59	30.8358	91.6842	45367.1	2827.16	719365000	0.307225	0.401865	0.231514	0.940603	0	0.036568	10.642	0.0762088	537.346	1037.4	32.3247
DEB	0	2.60563	3.18222	3.5154	3.74008	1.30758	0.102419	1.91399	0.79588	0.798737	0	162.859	0	0	0.188989	94.4191	507.226	1482.71	6.92237	198.1	100482	1371.32	274360000	0.229343	0.393959	0.288317	0.911619	215.06	0	7.80764	0.143635	513.53	1439.41	11.1316	150.5	77286.2	1675.31	272711000	0.175592	0.486719	0.233955	0.896267	216.983	0.0207288	12.6914	0.247263	543.153	1142.06	21.6733
DEC	2.26667	2.68602	3.49595	3.50077	2.58505	1.23869	0	1.23666	0.636822	1.4611	0.514106	61.0872	0.534113	20.7685	0.285563	37.0536	344.081	2058.1	4.01008	29.6667	10207.8	118.966	4000250	0	0.379063	0.0578125	0.436875	0	0.826695	20.9475	0.330895	343.991	2142.94	4.30325	27.1364	9334.67	116.775	5724470	0	0.350707	0.0381937	0.3889	0	0.46249	24.6428	0.389162	335.522	1225.27	4.89228
DIX	1.53555	3.08301	3.83628	3.26685	3.31895	1.28408	0.0569408	1.64502	0.897016	0.960101	0.404072	212.685	0.517189	14.4097	0	73.0494	667.94	1600.41	47.5935	110.4	73740.6	5254.32	1939720000	0.159796	0.354608	0.459176	0.97358	0	0.678304	17.3988	0	675.366	1371.61	52.4832	125.368	84669.3	6579.71	1872840000	0.221796	0.335395	0.407905	0.965096	0	0.39027	11.362	0.0121014	740.782	1202.24	59.9268
DRA	4.91567	3.11779	3.72083	3.42404	3.032	1.26055	0.0120773	1.29685	0.636822	1.3537	0.772004	163.176	0.409994	12.2797	0.284941	36.4734	130.577	1481.18	4.93294	73.8	9636.61	364.051	28496000	0	0.73163	0.125985	0.857616	0	0.701255	15.556	0.340945	130.408	1245.24	4.53721	54.4783	7104.42	247.179	27411800	0	0.636217	0.154803	0.79102	0	0.814972	21.0607	0.285835	132.893	1667.75	3.84419
FOL	6.22958	2.36606	2.42011	3.74125	3.5351	1.25196	0.151777	1.40849	0.770033	1.20847	0.859113	49.7795	0	0	0.462383	92.5579	485.991	2372.91	5.80963	0	0	0	234670000	0.339215	0.0820219	0.0319504	0.453187	1524.98	0	12.0609	0.451122	487.591	1864.64	5.26727	1.85	902.043	9.74445	271257000	0.347039	0.0707286	0.0736401	0.491407	994.827	0.0989731	15.6	0.117842	514.596	1672.27	29.0249
FOX	4.07859	2.88701	2.30729	4.04704	3.03897	1.24996	0.0861937	1.57436	0.589826	1.19055	0.705743	167.711	0	0	0.332209	70.0641	497.62	2365.01	13.0439	104.333	51918.2	1360.91	1205000000	0.233214	0.433018	0.119133	0.785365	996.415	0.0336014	0	0.359795	496.504	2368.23	11.913	69.35	34432.6	826.167	1205000000	0.251738	0.324384	0.150121	0.726242	857.969	0.0242081	11.6551	0.362586	492.988	1614.85	9.91926
GUL	2.26667	2.67606	3.07073	4.04315	3.15181	1.27202	0.147142	1.01969	0.564271	1.40873	0.514106	227.882	0.0718483	0	0.255769	90.5523	276.223	1106.77	6.13191	0	0	0	59466000	0	0.710222	0.0597062	0.769928	157.99	0.122059	8.71738	0.323254	277.965	1068.01	5.65979	0	0	0	59466000	0.000424388	0.643797	0.0761069	0.720328	100.178	0.302433	16.9362	0.2562	265.702	684.13	5.04203
HAT	7.61765	2.47482	2.9737	3.99581	3.08846	1.36667	0.0950156	1.90805	0.679226	0.756721	0.935389	37.3475	0.463234	0	0.315096	62.3279	597.594	1985.56	12.2758	426.75	255023	5238.7	2445200000	0.247219	0.177599	0.328155	0.752973	381.473	0.465134	0	0.3263	593.871	1717.1	13.1252	408.75	242745	5364.93	2443580000	0.253073	0.217608	0.301329	0.77201	457.965	0.15762	0	0.310379	599.093	1486.11	18.8465
HEA	1.53555	3.2227	3.57346	3.91971	3.66322	1.32142	0.0827106	1.89274	0.829304	0.256477	0.404072	325.009	0	11.1636	0	61.8629	693.767	1255.25	33.563	111.556	77393.9	3744.15	1994300000	0.168239	0.252673	0.528931	0.949843	0	0	9.67387	0	721.69	846.53	40.8254	133.143	96088	5435.62	1994300000	0.270759	0.242361	0.460291	0.973411	0	0.036061	7.64386	0.0233553	858.906	1014.25	53.6177
HOF	4.91567	3.11103	3.80321	4.04567	3.24252	1.3155	0.0674869	1.37129	0.636822	0.653855	0.772004	121.159	0.384296	0	0.237699	83.2863	455.866	1657.64	46.9572	244.778	111586	11494.1	454814000	0.0761675	0.574074	0.247021	0.897262	0	0.35625	0	0.178182	504.002	1548.61	49.7053	248.429	125209	12348.2	538043000	0.100397	0.594803	0.225695	0.920895	0	0.141961	6.62416	0.161753	624.381	1136.37	44.1766
HON	3.10376	3.17797	3.66829	3.39925	2.71303	1.3043	0.157903	1.20435	0.537119	0.453148	0.613182	348.243	0.521474	20.7179	0.123813	93.5317	258.219	526.718	16.6196	0	0	0	11928100	0	0.49746	0.460676	0.958136	0	0.637688	22.8668	0.0923904	247.973	467.818	18.0342	0	0	0	11147100	0	0.466426	0.451568	0.917994	0	1.18789	32.5249	0.134722	189.41	999.363	17.0701
JEN	1.77926	2.45717	2.35526	3.32224	3.24062	1.32687	0.0886209	1.52641	0.69897	0.423655	0.443929	177.049	0	14.0501	0.2218	115.094	543.474	1125.34	21.2285	33	17934.7	700.541	235730000	0.24702	0.476858	0.133415	0.857293	630.772	0.375893	13.1475	0.198118	542.824	1333.56	21.2744	22.6	12267.8	480.801	238157000	0.220845	0.399106	0.179986	0.799937	334.286	0.395108	18.5989	0.21551	516.89	1666.03	13.2897
KLO	0	3.43488	3.75472	3.73543	3.58043	1.29825	0.0306814	1.35772	0.653213	0.522607	0	126.847	0	4.97212	0	63.3949	857.989	1756.45	46.8506	235.375	201949	11027.5	1994300000	0.592605	0.261606	0.10979	0.964001	0	0	7.23237	0	880.198	1305.06	45.28	241.263	212359	10924.4	1994300000	0.693324	0.168723	0.113861	0.975907	0	0.143328	9.52107	0	860.823	1220.8	48.6542
LES	2.61634	2.58896	3.65755	3.54218	3.40057	1.29584	0.175842	1.543	0.801632	0.829447	0.558269	272.09	0	0	0.256947	109.671	545.232	1434.4	12.8741	157.556	85904.6	2028.39	300460000	0.600328	0.0344828	0.230378	0.865189	0	0	0	0.322496	551.38	1412.95	16.3165	142.81	78742.5	2330.16	363734000	0.470989	0.118562	0.232456	0.822008	0	0.0680055	8.64771	0.337096	581.034	1160.63	22.1193
LEW	3.08256	3.42134	3.87736	3.41129	3.37666	1.46192	0.0998793	1.87602	0.69897	0.723182	0.610933	173.292	0	13.1169	0.0692273	96.3581	680.087	2617.13	29.9373	292.5	198925	8756.66	2362020000	0.222707	0.324236	0.371647	0.91859	0	0	12.7055	0.0895861	689.757	2187.93	32.156	272	187614	8746.43	2301230000	0.277727	0.324038	0.279845	0.88161	0	0.0495135	9.65659	0.205641	689.289	1749.55	32.9007
LON	0	2.99757	2.80631	3.18543	3.1093	1.29776	0.105182	1.94943	0.90908	0.770934	0	266.884	0.544564	19.241	0.0778952	45.7787	613.282	2150.3	19.684	322.25	197630	6343.17	789491000	0.361121	0.174956	0.40683	0.942907	251.003	0.673833	19.5875	0.141987	642.481	1776.74	25.6886	273.05	175429	7014.27	889423000	0.332598	0.242004	0.360879	0.935481	318.649	0.786093	16.0831	0.104851	630.264	1608.64	22.701
LOS	9.15407	3.19084	3.4926	3.93949	3.24534	1.37852	0.119424	1.66854	0.81661	1.39037	1.00664	150.72	0	0	0.657557	92.4556	569.707	2181.38	8.44681	229.5	130748	1938.54	787990000	0.225882	0.133703	0.10954	0.469125	0	0.0386991	0	0.536549	576.805	1899.27	12.6915	279.059	160963	3541.68	787990000	0.259272	0.212532	0.15724	0.629043	0	0.0193222	0	0.205926	586.104	1693.06	15.6134
LUZ	3.83488	3.26015	3.36247	3.7443	2.89311	1.36717	0.140208	1.3586	0.537119	0.552263	0.684386	159.356	0.625979	23.6762	0	87.5989	323.826	1959.29	21.5888	0	0	0	20941000	0.00460637	0.315327	0.639028	0.958961	0	0.664894	25.2084	0.0538356	322.919	1369.84	23.0817	0	0	0	18133600	0.00357143	0.32152	0.650549	0.975641	0	1.47276	26.7911	0.101354	240.92	1357.56	20.6188
MAC	1.53555	3.13786	2.47873	3.78792	2.69101	1.35137	0.187312	1.42071	0.636822	1.02503	0.404072	187.731	0.203586	23.7136	0	127.936	281.601	1063.68	12.7617	0	0	0	28314600	0.0437613	0.654973	0.300181	0.998915	903.843	0.392349	17.851	0.0917777	286.521	1682.39	11.7755	5.5	1575.87	64.7652	28819300	0.0366911	0.600233	0.307121	0.944046	725.174	0.802476	22.0029	0.136013	278.978	1153.27	11.4877
MIN	3.63356	3.01373	2.4766	3.65628	2.97126	1.31785	0.136197	1.60519	0.537119	1.71107	0.665914	184.257	0.304945	11.6465	0.471638	106.115	61.113	1120.83	0.213816	82.2	5023.49	17.5757	7894300	0	0.225948	0.180389	0.406337	1102.39	0.371158	24.3074	0.502412	61.4387	1033.73	0.474472	58.8	3612.6	27.899	7094100	0	0.168562	0.164156	0.332719	709.697	0.870941	23.1489	0.472323	67.8271	1433.4	1.29979
MOO	14.9925	3.05705	3.23214	4.11147	2.85414	1.3516	0.0555487	1.45257	0.564271	1.56717	1.20392	232.629	0.140551	12.3895	0.363891	55.3477	582.014	1345.42	7.54068	144.25	83955.5	1087.74	834692000	0.208391	0.324376	0.24792	0.780687	9.84958	0.13012	12.9465	0.304166	589.466	1410.73	10.7666	137.684	81160	1482.39	946931000	0.176237	0.460474	0.205822	0.842532	85.965	0.0601933	10.4297	0.287424	587.216	1708.53	14.328
OMT	2.02296	3.0923	3.96138	3.84792	3.9556	1.34618	0.0788982	1.73396	0.78612	0.606142	0.480433	211.712	0	0	0.433893	90.4176	747.193	1004.55	30.2219	594.364	444105	17962.8	2445200000	0.201876	0.309215	0.263659	0.774751	0	0	0	0.39126	765.818	1024.58	32.2875	533.632	408665	17229.6	2445200000	0.339634	0.267729	0.20805	0.815412	0	0	6.44912	0.399598	733.066	1339.73	26.6899
PIP	0	3.00635	3.57656	3.74819	2.49928	1.37413	0.19262	1.21599	0.589826	1.25318	0	189.918	1.16702	29.3546	0.24313	126.372	104.665	2916.34	5.65188	0	0	0	3580400	0	0.289647	0.488114	0.77776	0	1.15452	30.0074	0.0117182	107.357	1919.48	5.93447	0	0	0	4714350	0	0.330723	0.460669	0.791392	0	1.29587	28.3002	0.0883295	142.427	1765.77	10.5504
PLU	14.6216	2.58495	3.14546	4.11695	3.08832	1.20647	0.0739123	1.54201	0.679226	1.26589	1.19373	201.646	0.0725725	0	0	110.626	541.878	1886.2	13.7118	121.9	66054.9	1671.47	222850000	0.130041	0.672428	0.0335802	0.836049	189.164	0.0347468	0	0.203243	552.311	1386.43	20.466	127.6	70474.9	2611.46	222850000	0.108577	0.696919	0.0585926	0.864089	221.706	0.246328	9.35858	0.177118	524.238	1534.39	25.7573
RAY	0	2.92523	3.21067	3.01947	2.9792	1.34227	0.105849	1.58088	0.831087	0.358781	0	226.677	0.0740123	13.6143	0.192678	118.629	568.139	1121.43	32.6339	141.222	80233.7	4608.62	348000000	0.0598521	0.53581	0.302791	0.898453	0	0.401121	16.2338	0.149148	591.126	1033.97	31.083	118.524	70062.6	3684.08	474456000	0.12733	0.440515	0.339495	0.907341	63.82	1.04371	15.8861	0.0833657	617.836	896.518	31.407
ROC	2.75409	2.68026	3.48464	3.19198	3.46026	1.31258	0.0798559	1.76909	0.613959	0.443524	0.574504	224.538	0	14.2347	0	67.0197	555.527	1281.26	21.0148	182.857	101582	3842.7	812928000	0.218867	0.252099	0.430052	0.901018	0	0	13.6836	0	560.561	1231.55	19.8308	207.375	116246	4112.41	899956000	0.184466	0.300345	0.411525	0.896336	0	0.238288	11.2563	0.0505566	565.135	1322.34	17.9264
SAC	1.77926	2.87546	4.00004	2.62411	2.23429	1.37218	0.255319	0.813524	0.589826	0.724913	0.443929	253.074	1.35734	42.2279	0.280532	45.8591	252.671	1081.97	6.04064	50.7666	12827.3	306.663	2614770	0	0.206522	0.318841	0.525362	0	1.30779	40.012	0.265134	254.339	1095.84	6.51369	81.2459	20664	529.21	7361480	0	0.218919	0.438739	0.657658	0	1.45209	29.0886	0.194501	259.825	955.941	4.21913
SAN	3.83488	2.46902	3.44562	3.69059	3.66776	1.27969	0.0635611	1.69711	0.69897	0.894255	0.684386	172.694	0	0	0.21784	71.6401	594.386	2157.52	28.7976	468.889	278701	13502.9	1994300000	0.0513111	0.635804	0.230981	0.918096	0	0	0	0.198952	612.705	1702.27	32.4229	420.632	257723	13638.1	1994300000	0.0392958	0.725821	0.168103	0.933219	0	0.426674	11.0829	0.101389	596.068	1483.66	29.9244
SAR	5.3607	2.46997	3.70607	3.55764	2.92031	1.41596	0.0682619	1.92109	0.884607	1.32245	0.803505	89.0857	0	0	0.150195	91.4785	580.495	2281.8	17.1773	262.778	152541	4513.82	2831200000	0.218839	0.329452	0.293924	0.842215	0	0	0	0.226488	585.646	2161.94	19.4408	244.5	143190	4753.28	2831200000	0.23557	0.323523	0.263659	0.822753	0	0.250817	8.29678	0.27117	577.873	1900.51	16.8346
SEV	3.32627	2.76562	3.57324	3.31923	3.51771	1.39923	0.114543	1.97942	0.81661	0.870339	0.636114	190.362	0	13.1072	0.370455	70.2557	622.024	1877.86	15.7229	210.3	130812	3306.53	2353010000	0.223752	0.112502	0.454545	0.7908	0	0.142517	12.6335	0.404482	624.227	1737.73	16.9281	264.5	165108	4477.48	2220950000	0.191808	0.164831	0.372105	0.728743	0	0.402256	13.4527	0.430776	620.338	1347.97	16.5976
SHE	7.38454	2.84494	3.09994	3.13204	3.44429	1.34284	0.30103	1.54293	0.720159	1.10551	0.923479	375.774	0	16.3719	0.45656	107.208	499.989	1173.15	5.33882	0	0	0	267475000	0.539851	0.0158453	0.108541	0.664237	317.563	0	17.6603	0.44845	501.699	1844.08	6.49641	8.09524	4061.38	52.59	266830000	0.539611	0.0364602	0.107752	0.683823	256.863	0.135546	14.3478	0.377653	516.574	1321.05	12.2954
SHN	1.53555	3.2026	3.46775	3.665	3.32938	1.24381	0.0299057	1.31645	0.589826	1.04428	0.404072	307.838	0.131176	15.6566	0	107.318	556.074	1765.19	33.704	225.667	125488	7605.88	735371000	0.345443	0.30768	0.303378	0.956501	0	0.11792	14.2159	0	573.574	1320.78	33.5214	202.545	116175	6789.59	734464000	0.289816	0.365771	0.312376	0.967963	0	0.179052	12.8763	0.0441797	621.815	1172.94	36.4895
SIA	1.53555	2.78216	2.31692	2.97623	3.29885	1.33693	0.13229	1.11219	0.537119	1.21174	0.480433	215.474	0	0	0	29.2688	565.864	892.182	10.1239	154.714	87547.1	1566.31	87163600	0	0.881317	0.111026	0.992343	0	0	0	0.0665822	562.685	1236.59	11.1626	171.944	96750.3	1919.34	82734300	0.0219808	0.820173	0.142004	0.984157	0	0.389608	12.0155	0.0822714	503.822	1512.63	12.7282
SMI	2.02296	2.78107	4.00004	3.37698	3.29698	1.40391	0.103574	1.9422	0.929419	0.664054	0.404072	197.895	0.53763	22.6548	0	101.083	89.7913	2272.31	5.90714	0	0	0	10945800	0	0.532943	0.357518	0.890461	1525.64	0.480885	24.5234	0.0685779	90.5714	2152.99	5.56417	0	0	0	9406360	0	0.525136	0.293284	0.81842	909.44	0.923732	27.8167	0.128795	86.3775	1877.75	6.17424
SNO	2.02296	3.34532	4.00004	3.42867	3.33539	1.39166	0.0626654	1.90948	0.717855	0.745769	0.480433	291.064	0.181852	13.7444	0.145128	83.9619	735.586	1071.63	39.5413	232.778	171228	9204.34	2308030000	0.343745	0.314393	0.289907	0.948046	0	0.301703	12.8632	0.178152	748.138	958.629	42.8413	237	177309	10153.4	2210930000	0.43211	0.2964	0.198372	0.926882	0	0.327702	10.0336	0.102154	703.117	1335.42	36.8773
STA	6.11302	2.96034	1.70286	3.81902	3.10844	1.28385	0.133816	1.47249	0.717855	1.15483	0.852054	183.425	0.190445	16.5441	0.170478	63.9283	469.899	1510.5	13.7212	259.375	121880	3558.94	311452000	0.102031	0.560087	0.261818	0.923935	952.942	0.715325	16.3015	0.198011	480.838	1568.03	15.0092	188.25	90517.7	2825.48	304533000	0.0962891	0.553419	0.261858	0.911567	494.937	0.402491	11.567	0.180223	541.006	1499.95	19.0659
STE	1.53555	2.5658	3.64894	3.44561	3.43144	1.42842	0.0590302	1.89025	0.69897	0.298611	0.404072	280.035	0	0	0	64.3427	604.483	1046.52	14.7706	225.625	136386	3332.62	2445200000	0.260841	0.344284	0.28975	0.894875	0	0	10.7708	0.0938151	604.193	1648.22	13.8768	237.833	143697	3300.36	2432920000	0.304747	0.291935	0.274161	0.870844	0	0.460791	13.3596	0.0242732	635.541	1332.5	22.878
TIR	2.06535	3.04128	3.68989	3.38955	3.36936	1.40801	0.0107637	1.54496	0.658541	0.929192	0.48648	160.556	0.561649	20.4657	0.101099	61.4365	672.663	1541.29	31.6331	163.375	109896	5168.06	876079000	0.0837085	0.552476	0.224958	0.861142	0	0.459213	16.9166	0.0712251	677.024	1393.7	33.387	117.7	79685.7	3929.65	1055040000	0.141253	0.471264	0.277143	0.88966	0	0.370196	13.2639	0.127759	655.639	1540.14	27.8273
TNC	8.5395	3.0447	2.85139	4.26565	3.67423	1.31799	0.0566561	1.83216	0.658541	1.29154	0.979526	243.565	0	0	0.267481	64.5624	596.069	1802.63	17.0659	179.8	107173	3068.45	2831200000	0.0714058	0.505911	0.200639	0.777955	595.847	0	0	0.322545	597.412	1528	16.7875	169.474	101246	2845.04	2831200000	0.105831	0.456443	0.163213	0.725487	531.947	0.007613	0	0.318364	587.127	1573.53	13.5705
TRU	21.0004	2.97195	3.10755	3.75333	3.13186	1.25363	0.117728	1.49643	0.508155	1.4611	1.34243	180.028	0.279441	13.8148	0.0806347	125.35	496.586	1465	12.578	87.4444	43423.7	1099.88	99356000	0.0142366	0.64163	0.334806	0.990673	38.6163	0.417054	13.2731	0.0577754	502.173	1354.48	14.297	128.619	64589	1838.87	100179000	0.0461302	0.629787	0.303873	0.979791	60.402	0.350314	15.4201	0.137521	543.179	1301.42	18.6332
VAN	8.50772	3.09032	3.21535	3.06734	2.99238	1.26623	0.263318	1.29187	0.589826	1.61549	0.978076	69.0234	0.129024	15.1242	0.347796	98.5089	497.097	1803.82	16.9014	198.444	98646	3353.98	644535000	0.655776	0.00297014	0.163045	0.821791	180.357	0.0615962	15.2905	0.301659	513.148	1346.42	17.6575	189.318	97148.1	3342.88	623547000	0.65066	0.0529261	0.158709	0.862295	161.392	0.0887156	11.7921	0.0837841	573.147	1221.92	25.6246
VIS	5.9117	2.31413	3.02595	3.33646	2.77596	1.31389	0	1.4727	0.537119	0.718871	0.839585	125.754	0.872276	24.645	0.322335	141.402	55.0841	3219.84	2.64905	0	0	0	19070100	0	0.263025	0.297284	0.560309	0	1.1882	30.0396	0.245804	58.123	2845.91	3.72297	0	0	0	15783600	0	0.346457	0.239767	0.586224	30.4548	1.45936	47.9779	0.0996629	86.2458	1514.95	4.61579
WES	5.26534	3.0398	3.30385	4.1049	3.1926	1.18977	0.0605621	1.71121	0.537119	1.49582	0.796945	221.244	0	12.8559	0.301433	131.456	506.485	1149.6	15.2639	98.1111	49691.8	1497.56	314766000	0.17506	0.533014	0.0792966	0.78737	0	0	16.3013	0.385818	502.413	1653.28	14.4372	118.944	59759	1717.22	307048000	0.209888	0.44677	0.0853122	0.74197	0	0.437919	12.2528	0.251651	532.992	1695.65	21.6386
WHI	0	3.00908	3.27275	3.39858	3.06218	1.29231	0.158828	1.8783	0.845098	0.716838	0	516.471	0.0727837	0	0	101.565	590.481	1334.85	28.1347	242.333	143093	6817.97	237510000	0.105098	0.413133	0.350272	0.868504	0	0.122336	3.44106	0	606.488	1371.85	30.6533	247.158	149898	7576.21	237308000	0.142963	0.435456	0.276404	0.854823	59.5053	0.953263	18.1976	0.0406762	694.58	1160.84	40.8322
WIL	2.75409	3.07148	3.29093	4.26546	3.79053	1.25434	0.213247	1.76463	0.628389	0.91282	0.574504	145.119	0	0	0.543852	94.1689	468.423	1914.91	6.68962	96.375	45144.2	644.712	1205000000	0.448896	0.0732625	0.108913	0.631071	1351.95	0	0	0.520123	473.219	1535.52	6.63392	107.3	50776.4	711.82	1205000000	0.380875	0.19007	0.107687	0.678632	752.821	0	0	0.474482	478.648	1215.6	5.80287
[truncated: 29 more columns]

## Sheet: Bear
Site	1	2	3	4	5
AVE	1	0	0	0	.
BAR	0	0	0	0	.
BLA	0	0	0	0	0
BOU	1	1	1	1	0
BRA	1	1	1	0	0
CAT	1	1	0	1	0
CED	0	0	1	1	0
CHA	1	0	0	0	0
COT	0	0	0	0	.
DEB	1	0	0	1	0
DEC	0	0	0	0	0
DIX	0	0	1	1	0
DRA	0	1	0	0	.
FOL	0	0	1	1	0
FOX	0	0	1	0	0
GUL	0	0	0	0	0
HAT	0	0	0	0	.
HEA	0	0	0	0	.
HOF	0	0	0	1	.
HON	0	0	0	0	.
JEN	0	0	0	0	0
KLO	0	0	1	1	.
LES	0	0	0	1	0
LEW	1	1	1	1	.
LON	0	1	0	0	.
LOS	0	0	0	0	0
LUZ	0	0	0	0	0
MAC	0	0	1	0	.
MIN	0	0	0	0	0
MOO	0	0	0	0	0
OMT	0	0	0	0	.
PIP	0	0	0	0	0
PLU	0	1	1	0	.
RAY	0	1	0	0	.
ROC	0	0	0	1	0
SAC	0	0	0	0	0
SAN	0	0	0	0	.
SAR	0	1	0	1	0
SEV	1	0	0	0	1
SHE	0	0	0	1	0
SHN	0	0	0	0	0
SIA	0	0	0	0	.
SMI	1	1	1	1	1
SNO	0	0	0	0	0
STA	0	1	0	1	0
STE	1	0	1	1	0
TIR	1	0	1	0	0
TNC	1	1	1	1	.
TRU	0	0	0	0	0
VAN	1	1	0	0	.
VIS	0	0	0	0	0
WES	0	0	0	0	0
WHI	0	1	0	0	.
WIL	1	0	0	1	0

## Sheet: Fis
Site	c1	t1	c2	t2	c3	t3	c4	t4	c5
AVE	1	0	0	0	1	0	0	0	.
BAR	1	0	0	0	0	0	0	.	.
BLA	0	0	0	1	0	0	0	1	.
BOU	0	0	1	0	1	0	1	0	.
BRA	0	0	0	0	0	0	0	0	.
CAT	0	0	0	0	0	0	0	0	.
CED	0	0	1	0	1	0	1	0	.
CHA	1	0	0	1	0	1	1	1	.
COT	0	0	0	0	0	0	0	.	.
DEB	0	0	0	0	0	0	0	0	.
DEC	0	0	0	0	1	0	0	0	.
DIX	0	0	0	0	1	0	1	1	.
DRA	0	0	0	1	0	1	1	0	.
FOL	0	0	0	0	0	0	0	0	.
FOX	0	0	0	0	0	0	0	0	.
GUL	1	0	0	0	0	0	0	.	.
HAT	0	1	0	0	0	0	0	0	.
HEA	0	0	0	0	0	0	.	0	.
HOF	0	1	0	1	0	1	0	1	.
HON	0	0	0	1	0	1	0	0	0
JEN	1	0	0	0	1	1	0	0	0
KLO	0	0	0	0	0	0	.	0	.
LES	0	0	1	0	1	0	1	1	.
LEW	0	0	0	0	0	0	.	0	.
LON	0	0	0	0	1	0	0	1	.
LOS	0	0	0	0	0	0	0	0	.
LUZ	0	0	0	0	0	0	0	0	0
MAC	0	0	1	0	0	0	0	0	.
MIN	1	0	1	0	0	0	0	0	.
MOO	0	0	0	0	0	0	0	0	.
OMT	0	0	0	0	0	0	0	0	.
PIP	0	0	0	0	0	0	1	0	0
PLU	0	0	0	0	0	0	1	0	.
RAY	1	1	1	1	1	1	1	1	.
ROC	0	0	0	0	0	0	0	0	0
SAC	0	0	0	0	0	0	0	0	0
SAN	1	0	0	0	1	0	1	0	.
SAR	0	0	0	1	0	1	0	0	.
SEV	0	0	0	0	1	0	0	0	.
SHE	0	0	0	0	0	0	0	0	0
SHN	0	0	0	0	0	1	0	.	.
SIA	0	0	1	0	1	0	1	1	.
SMI	0	0	0	0	0	0	0	0	0
SNO	0	0	0	0	0	0	0	0	.
STA	1	0	1	0	0	0	1	0	1
STE	0	0	0	0	0	0	0	0	0
TIR	0	0	0	0	0	0	0	0	.
TNC	0	0	0	0	0	0	0	0	.
TRU	0	0	0	1	1	0	0	0	0
VAN	0	1	1	0	1	0	1	0	.
VIS	0	0	0	0	1	0	1	0	0
WES	0	0	1	0	0	0	1	0	1
WHI	0	0	0	0	1	0	0	0	.
WIL	0	0	0	0	0	0	0	1	.

## Sheet: Mar
Site	c1	t1	c2	t2	c3	t3	c4	t4	c5
AVE	0	0	0	0	0	0	0	1	.
BAR	0	0	0	0	0	0	0	.	.
BLA	0	0	0	0	0	0	0	0	.
BOU	0	0	0	0	0	0	0	0	.
BRA	0	0	0	0	0	0	0	0	.
CAT	0	1	0	0	0	0	0	0	.
CED	0	0	0	0	0	0	0	0	.
CHA	0	0	0	0	0	0	0	0	.
COT	0	0	0	0	0	0	0	.	.
DEB	0	0	0	0	0	0	0	0	.
DEC	0	0	0	0	0	0	0	0	.
DIX	1	0	0	0	0	0	0	1	.
DRA	0	0	0	0	0	0	0	0	.
FOL	0	0	0	0	0	0	0	0	.
FOX	0	0	0	0	0	0	0	0	0
GUL	0	0	0	0	0	0	0	.	.
HAT	0	0	0	0	0	0	0	0	.
HEA	0	0	1	1	0	1	.	0	.
HOF	0	0	0	0	0	0	0	0	.
HON	0	0	0	0	0	0	0	0	0
JEN	0	0	0	0	0	0	0	0	0
KLO	0	1	0	0	0	0	.	1	.
LES	0	0	0	0	0	0	0	0	.
LEW	0	0	0	0	0	0	.	0	.
LON	0	0	0	0	0	0	0	0	.
LOS	0	0	0	0	0	0	0	0	0
LUZ	0	0	0	0	0	0	0	0	0
MAC	0	0	0	0	0	0	0	0	.
MIN	0	0	0	0	0	0	0	0	.
MOO	0	0	0	0	0	0	0	0	.
OMT	0	0	0	0	0	0	0	0	.
PIP	0	0	0	0	0	0	0	0	0
PLU	0	0	0	0	0	0	0	0	.
RAY	0	0	0	0	0	0	0	1	.
ROC	0	1	0	0	0	0	0	1	0
SAC	0	0	0	0	0	0	0	0	0
SAN	0	0	0	1	0	1	0	1	.
SAR	1	0	0	0	0	0	0	0	.
SEV	0	0	0	0	0	0	0	0	.
SHE	0	0	0	0	0	0	0	0	0
SHN	0	0	0	0	0	0	0	.	0
SIA	0	0	0	0	0	0	.	0	.
SMI	0	0	0	0	0	0	0	0	0
SNO	0	0	0	0	0	0	0	0	.
STA	0	0	0	0	0	0	0	0	.
STE	0	0	0	0	0	0	0	0	0
TIR	0	0	0	0	0	0	0	0	.
TNC	0	0	0	0	0	0	0	0	.
TRU	0	0	0	0	0	0	0	0	0
VAN	0	0	0	0	0	0	0	0	.
VIS	0	0	0	0	0	0	0	0	0
WES	0	0	0	0	0	0	0	0	0
WHI	0	0	0	0	0	1	0	1	.
WIL	0	0	0	0	0	0	0	0	.

## Sheet: Rac
Site	c1	t1	c2	t2	c3	t3	c4	t4	c5
AVE	1	0	0	0	1	0	1	0	.
BAR	0	0	0	0	0	0	0	.	.
BLA	0	0	1	0	1	0	0	1	.
BOU	0	0	0	0	0	0	0	0	.
BRA	0	0	0	0	0	0	0	0	.
CAT	0	0	0	0	0	0	0	0	.
CED	0	0	0	0	0	0	0	0	.
CHA	0	0	0	0	0	0	0	0	.
COT	0	0	0	0	0	0	0	0	.
DEB	0	0	0	0	0	0	0	.	.
DEC	0	0	0	0	0	0	0	1	.
DIX	1	0	1	0	0	0	1	0	.
DRA	0	0	1	0	0	0	0	0	.
FOL	0	0	0	0	0	0	0	0	.
FOX	0	0	0	0	0	0	0	1	.
GUL	0	0	0	0	0	0	0	1	.
HAT	0	1	0	1	0	0	0	.	.
HEA	0	0	0	0	0	0	0	1	.
HOF	0	1	0	0	0	0	.	1	.
HON	0	0	0	0	0	1	0	0	0
JEN	0	0	0	0	0	0	0	0	0
KLO	0	0	0	0	0	0	.	0	.
LES	0	0	0	0	0	0	0	0	.
LEW	0	1	0	1	0	0	.	0	.
LON	0	0	0	0	0	0	0	0	.
LOS	0	0	1	0	0	0	0	1	.
LUZ	0	0	0	0	0	0	0	0	0
MAC	0	0	0	0	0	0	0	0	.
MIN	0	0	1	0	0	0	0	1	.
MOO	0	0	0	1	0	0	1	1	.
OMT	0	0	0	0	0	0	0	0	0
PIP	0	0	0	0	0	0	0	0	.
PLU	0	0	0	0	0	1	0	0	0
RAY	0	0	0	0	0	0	0	1	.
ROC	0	0	1	0	1	0	0	1	.
SAC	0	0	0	0	0	0	0	0	0
SAN	0	0	0	1	0	0	0	0	0
SAR	0	0	0	0	0	0	0	0	.
SEV	0	0	0	0	0	0	0	0	.
SHE	0	0	0	0	0	0	0	0	.
SHN	1	0	0	0	0	0	0	0	0
SIA	0	0	0	0	0	0	0	.	.
SMI	0	0	0	0	0	0	.	0	.
SNO	1	0	0	0	0	0	1	1	0
STA	0	0	0	0	0	0	0	0	.
STE	1	1	0	1	0	1	1	1	1
TIR	0	1	0	0	0	0	1	0	0
TNC	0	0	1	1	0	1	0	0	0
TRU	0	0	0	0	0	0	0	0	.
VAN	0	0	0	1	0	0	0	1	0
VIS	0	0	0	0	0	0	0	0	.
WES	0	0	0	0	0	0	0	0	0
WHI	1	0	0	1	0	1	0	0	0
WIL	0	0	0	0	0	0	0	0	.

## Sheet: Wea
Site	c1	t1	c2	t2	c3	t3	c4	t4	c5
AVE	0	0	0	0	0	1	0	.	.
BAR	0	0	0	0	0	0	0	.	.
BLA	0	0	0	0	0	0	0	0	.
BOU	0	0	0	0	0	0	0	0	.
BRA	0	0	0	0	0	0	0	0	.
CAT	0	0	0	0	0	0	0	0	.
CED	0	0	0	0	0	0	0	0	.
CHA	0	0	0	0	0	0	0	0	.
COT	0	0	0	0	0	0	0	1	.
DEB	0	0	0	1	0	0	0	0	.
DEC	0	0	0	0	0	0	0	0	.
DIX	0	0	0	0	0	1	0	1	.
DRA	0	0	0	0	0	0	0	0	.
FOL	0	0	0	0	0	0	0	0	.
FOX	0	0	0	0	0	0	0	0	0
GUL	0	0	0	0	0	0	0	.	.
HAT	0	0	0	0	0	0	0	0	.
HEA	0	0	0	0	0	0	.	0	.
HOF	0	0	0	0	0	0	0	0	.
HON	0	1	0	0	0	1	0	0	0
JEN	0	0	0	0	0	0	0	0	0
KLO	0	0	0	0	0	0	.	0	.
LES	0	0	0	0	0	0	0	0	.
LEW	0	0	0	0	0	0	.	0	.
LON	0	0	0	0	0	0	0	0	.
LOS	0	0	0	0	0	0	0	0	0
LUZ	0	0	0	0	0	0	0	0	0
MAC	0	0	0	0	0	1	0	0	.
MIN	0	0	0	0	0	0	0	0	.
MOO	0	0	0	0	0	0	0	0	.
OMT	0	0	0	0	0	0	0	0	.
PIP	0	0	0	0	0	0	0	0	0
PLU	1	0	0	0	0	0	0	0	.
RAY	0	0	0	0	0	0	0	0	.
ROC	0	0	0	0	0	0	0	0	0
SAC	0	0	0	0	0	0	0	0	0
SAN	0	0	0	0	0	0	0	0	.
SAR	0	0	0	0	0	0	0	0	.
SEV	0	0	0	0	0	0	0	0	.
SHE	0	0	0	0	0	0	0	0	0
SHN	0	0	0	0	0	0	0	.	0
SIA	0	0	0	0	0	0	.	0	.
SMI	0	0	0	0	0	0	0	0	0
SNO	0	0	0	0	0	0	0	0	.
STA	1	0	0	0	0	0	0	0	.
STE	0	0	0	0	0	0	0	0	0
TIR	0	0	0	0	0	0	0	0	.
TNC	0	0	0	0	0	0	0	0	.
TRU	0	0	0	0	0	0	0	0	0
VAN	0	0	0	0	0	0	0	0	.
VIS	0	0	0	0	0	0	0	0	0
WES	0	0	0	0	0	0	0	0	0
WHI	0	0	0	0	0	0	0	1	.
WIL	0	0	0	0	0	0	0	0	.
